# Supplementary material for: Identification of genetic modifiers of autosomal dominant Alzheimer’s disease: a genome-wide association study
Source: Lancet Neurol. Author manuscript; Available in PMC 2026 Jul 7. (PMC13340468; doi:10.1016/S1474-4422(26)00123-7)
Supplement: DIAN Author List [file NIHMS2189320-supplement-DIAN_Author_List.xlsx]

## Sheet: Sheet1
	Last Name	First Name	Site	Institution	Affiliation	Core	Role	Email Address
	Bateman	Randall	11	Washington University	Washington University School of Medicine in St. Louis	Administration	Site PI/DIAN Director and PI	batemanr@wustl.edu
	Daniels	Alisha J.	11	Washington University	Washington University in St. Louis	Administration	DIAN Obs Executive Director	alisha.daniels@wustl.edu
	Courtney	Laura	11	Washington University	Washington University in St. Louis	Administration	Clinical Research Manager	lcourtne@wustl.edu
	Ziegemeier	Angela	11	Washington University	Washington University in St. Louis	Administration	Project Manager	zangela@wustl.edu
	Skrbec	Karina	11	Washington University	Washington University in St. Louis	Administration	Clinical Research Coordinator II	skrbec@wustl.edu
	Hellm	Cortaiga	11	Washington University	Washington University in St. Louis	Administration	Clinical Research Coordinator II	cortaiga.hellm@wustl.edu
	Martin	Mariana	11	Washington University	Washington University in St. Louis	Administration	Clinical Research Coordinator II	marianam@wustl.edu
	Ziegemeier	Ellen	11	Washington University	Washington University in St. Louis	DIAN EXR	Clinical Research Specialist	eziegem@wustl.edu
	Bartzel	Jamie	11	Washington University	Washington University in St. Louis	DIAN EXR	Clinical Research Coordinator II	bartzel@wustl.edu
	McDade	Eric	11	Washington University	Washington University School of Medicine in St. Louis, Department of Neurology	Administration/Clinical	DIAN Obs Associate Director/Core Leader	ericmcdade@wustl.edu
	Llibre-Guerra	Jorge J.	11	Washington University	Dominantly Inherited Alzheimer's Network Department of Neurology, Washington University School of Medicine in St.Louis	Administration	DIAN Obs Assistant Director	jllibre-guerra@wustl.edu
	Supnet-Bell	Charlene	11	Washington University	Washington University in St. Louis, School of Medicine, Department of Neurology	Administration	DIAN Obs Associate Director	supnet@wustl.edu
	Xiong	Chengie	11	Washington University	Washington University in St. Louis, School of Medicine	Biostatistics	Core Leader	chengjie@wuslt.edu
	Xu	Xiong	11	Washington University	Washington University in St. Louis, School of Medicine	Biostatistics	Senior Statistical Data Analyst	xxu@wustl.edu
	Lu	Ruijin	11	Washington University	Washington University in St. Louis, School of Medicine	Biostatistics	Asst. Professor of Biostatistics	r.lu@wustl.edu
	Wang	Guoqiao	11	Washington University	Washington University in St. Louis, School of Medicine	Biostatistics	Assoc Prof of Neurology	guoqiao@wustl.edu
	Li	Yan	11	Washington University	Washington University in St. Louis, School of Medicine	Biostatistics	Assoc Prof of Neurology	Yanli833@wustl.edu
	Nie	Yuzheng	11	Washington University	Washington University in St. Louis, School of Medicine	Biostatistics	Data Analyst	n.yuzheng@wustl.edu
	Gremminger	Emily	11	Washington University	Washington University in St. Louis, School of Medicine	Biostatistics	Research Lab Manager	egremminger@wustl.edu
	Perrin	Richard J.	11	Washington University	Department of Pathology and Immunology, Department of Neurology, Knight Alzheimer Disease Research Center, Washington University School of Medicine, Saint Louis, MO, USA,	Neuropath	Core Leader	rperrin@wustl.edu
	Franklin	Erin	11	Washington University	Department of Pathology and Immunology, Washington University in St. Louis	Neuropath	Clinical Research Specialist	efranklin@wustl.edu
	Ibanez	Laura	11	Washington University	Washington University in St. Louis,Department of Psychiatry, Department of Neurology, and NeuroGenomics and Informatics Center	Biomarker	Core Leader	ibanezl@wustl.edu
	Jerome	Gina	11	Washington University	Washington University in St. Louis, School of Medicine, Department of Neurology	Biomarker	Staff Scientist	ginajerome@wustl.edu
	Stauber	Jennifer	11	Washington University	Washington University in St. Louis, School of Medicine, Department of Neurology	Biomarker	Clinic Research Specialist	jenniferstauber@wustl.edu
	Baker	Bryce	11	Washington University	Washington University in St. Louis, School of Medicine, Department of Neurology	Biomarker	Senior Lab Tech	bbaker26@wustl.edu
	Minton	Matthew	11	Washington University	Washington University in St. Louis, School of Medicine, Department of Neurology	Biomarker	Staff Scientist	mminton@wustl.edu
	Cruchaga	Carlos	11	Washington University	1.Department of Psychiatry, Washington University School of Medicine, St. Louis, MO, USA 2.NeuroGenomics and Informatics Center, Washington University School of Medicine, St. Louis, MO, USA	Genetics	Co-Core Leader	cruchagac@wustl.edu
	Goate	Alison M.		Mount Sinai	1.Jean C. & James W. Crystal Professor and Chair 2.Director, Ronald M. Loeb Center for Alzheimer's disease 3.Dept. of Genetics & Genomic Sciences, Icahn Genomics Institute 4.Icahn School of Medicine at Mount Sinai, New York, NY	Genetics	Co-Core Leader	alison.goate@mssm.edu
	Renton	Alan E.		Mount Sinai	Ronald M. Loeb Center for Alzheimer's Disease, Dept of Genetics and Genomic Sciences and Nash Family Dept of Neuroscience, Icahn School of Medicine at Mount Sinai, New York, NY, USA	Genetics	Co-Core Leader	alan.renton@mssm.edu
	Picarello	Danielle M.		Mount Sinai	Ronald M. Loeb Center for Alzheimer's Disease, Dept of Genetics and Genomic Sciences and Nash Family Dept of Neuroscience, Icahn School of Medicine at Mount Sinai, New York, NY, USA	Genetics	Lab Tech/Analyst	danielle.picarello@mssm.edu
	Fulton-Howard	Brian		Mount Sinai	Ronald M. Loeb Center for Alzheimer's Disease, Dept of Genetics and Genomic Sciences and Nash Family Dept of Neuroscience, Icahn School of Medicine at Mount Sinai, New York, NY, USA	Gentics
	Benzinger	Tammie L.S.	11	Washington University	Washington University in St. Louis	Imaging	Core Leader	benzingert@wustl.edu
	Gordon	Brian A.	11	Washington University	Washington University in St. Louis	Imaging	Co-Core Leader	bagordon@wustl.edu
	Banks	Jessica	11	Washington University	Washington University in St. Louis	Imaging	Program Coordinator	jessica.banks@wustl.edu
	Hornbeck	Russ	11	Washington University	Washington University in St. Louis	Imaging	IT Project Manager III	russ@wustl.edu
	Chen	Allison	11	Washington University	Washington University in St. Louis	Imaging	Senior Scientist
	Chen	Charles	11	Washington University	Washington University in St. Louis	Imaging	Postdoc Fellow	cdchen@wustl.edu
	Flores	Shaney	11	Washington University	Washington University in St. Louis	Imaging	Business & Technology Application Analyst 1	sflores@wustl.edu
	Goyal	Manu	11	Washington University	Washington University in St. Louis	Imaging	Assoc. Professor of Radiology	goyalm@wustl.edu
	Hobbs	Diana	11	Washington University	Washington University in St. Louis	Imaging	Staff Scientist	dianah@wustl.edu
	Joseph-Mathurin	Nelly	11	Washington University	Washington University in St. Louis	Imaging	Asst. Professor of Radiology	n.joseph@wustl.edu
	Jackson	Kelley	11	Washington University	Washington University in St. Louis	Imaging	Clinical Trials Manager	kelleyj@wustl.edu
	Keefe	Sarah	11	Washington University	Washington University in St. Louis	Imaging	Application Developer II	sarahkeefe@wustl.edu
	Koudelis	Deborah	11	Washington University	Washington University in St. Louis	Imaging	Regulatory Compliance Manager	delanod@wustl.edu
	Massoumzadeh	Parinaz	11	Washington University	Washington University in St. Louis	Imaging	Senior Scientist	massoumzadehp@wustl.edu
	McCullough	Austin	11	Washington University	Washington University in St. Louis	Imaging	Postdoc Fellow	amccullough@wustl.edu
	McKay	Nicole	11	Washington University	Washington University in St. Louis	Imaging	Instructor in Radiology	n.mckay@wustl.edu
	Nicklaus	Joyce	11	Washington University	Washington University in St. Louis	Imaging	Clinical Trials Manager	nicklausj@wustl.edu
	Pulizos	Christine	11	Washington University	Washington University in St. Louis	Imaging	Project Manager	pulizosc@wustl.edu
	Wang	Qing	11	Washington University	Washington University in St. Louis	Imaging	Asst. Professor of Radiology	wangqing@wustl.edu
	Sabaredzovic	Edita	11	Washington University	Washington University in St. Louis	Imaging	Senior Clinical Research Coordinator	edita@wustl.edu
	Scott	Jalen	11	Washington University	Washington University in St. Louis	Imaging	Neuroimaging Engineer	jalenscott@wustl.edu
	Simmons	Ashlee	11	Washington University	Washington University in St. Louis	Imaging	Reseacrh Tech II	ashlees@wustl.edu
	Rizzo	Jacqueline	11	Washington University	Washington University in St. Louis	Imaging	Research Tech II	jrizzo@wustl.edu
	Vlassenko	Andrei	11	Washington University	Washington University in St. Louis	Imaging	Assoc. Professor of Radiology	andreigvlassenko@wustl.edu
	Wang	Yong	11	Washington University	Washington University in St. Louis	Imaging	Investigator	wangyong@wustl.edu
	Hassenstab	Jason	11	Washington University	Associate Professor of Neurology and of Psychological & Brain Sciences Washington University in St. Louis	Cognition	Core Leader	hassenstabj@wustl.edu
	Smith	Jennifer	11	Washington University	Department of Neurology, Washington University in St. Louis	Cognition	Manager -Clinical Trials	smith.jennifer@wustl.edu
	Stout	Sarah	11	Washington University	Department of Neurology, Washington University in St. Louis	Cognition	Clinical Research Specialist	shstout@wustl.edu
	Aschenbrenner	Andrew J.	11	Washington University	Assistant Professor of Neurology Washington University in St. Louis		Asst. Professor of Neurology	a.aschenbrenner@wustl.edu
	Karch	Celeste M.	11	Washington University	Department of Psychiatry, Washington University in St Louis	Administration Core/Project 1 Leader	DIAN Obs Scientific Director	karchc@wustl.edu
	Marsh	Jacob	11	Washington University	DIAN Fibroblast and Stem Cell Bank, Washington University in St. Louis	Genetics	Research Lab Manager	jacobmarsh@wustl.edu
	Morris	John C.	11	Washington University	Washington University in St. Louis, Department of Neurology and the Knight Alzheimer Disease Research Center		DIAN Obs Associate Director	jcmorris@wustl.edu
	Holtzman	David M.	11	Washington University	Department of Neurology, Knight Alzheimer’s Disease Research Center, Hope Center for Neurological Disorders, Washington University in St. Louis		DIAN Obs Associated Director	holtzman@wustl.edu
	Barthélemy	Nicolas R.	11	Washington University	1. Washington University in St. Louis, School of Medicine, Department of Neurology 2. Tracy Family Stable Isotope Labeling Quantitation (SILQ) Center, Washington University School of Medicine, St. Louis, MO, USA	Neurology		barthelemy.nicolas@wustl.edu
	Xu	Jinbin	11	Washington University	Washington University in St. Louis			jinbinxu@wustl.edu
	Berman	Sarah B.	24	University of Pittsburgh	University of Pittsburgh, Departments of Medicine and Neurology		Site PI	bermans@upmc.edu
	Ikonomovic	Snezana	24	University of Pittsburgh	University of Pittsburgh, Department of Neurology		Clinical Coordinator	ikonomovics@upmc.edu
	Day	Gregory S.	36	Mayo	Mayo Clinic in Florida; Jacksonville, FL, USA, Department of Neurology		Site PI	Day.Gregory@mayo.edu
	Graff-Radford	Neill R.	36	Mayo	Mayo Clinic in Florida; Jacksonville, FL, USA, Department of Neurology		Co-Investigator	graffradford.neill@mayo.edu
	Farlow	Martin	37	Indiana University	1. Indiana School of Medicine 2. Indiana University Health		Site PI	mfarlow@iu.edu
	Chhatwal	Jasmeer P.	94	BWH	Massachusetts General Hospital, Brigham and Women's Hospital, Harvard Medical School		Site PI	Chhatwal.Jasmeer@mgh.harvard.edu
	Maa	Courtney	94	BWH	Massachusetts General Hospital, Brigham and Women's Hospital, Harvard Medical School		Site Coordinator	cmaa@mgh.harvard.edu
	Ikeuchi	Takeshi	720	Niigata	Brain Research Institute, Niigata University		Site PI	ikeuchi@bri.niigata-u.ac.jp
	Kasuga	Kensaku	720	Niigata	Brain Research Institute, Niigata University		Co-PI	ken39@bri.niigata-u.ac.jp
	Ishiguro	Takanobu	720	Niigata	Brain Research Institute, Niigata University		Investigator	tishiguro@bri.niigata-u.ac.jp
	Ishii	Kenji	720	Niigata	Tokyo Metropolitan Institute of Gerontology		PET site leader
	Senda	Michio	720	Niigata	Kobe City Medical Center General Hospital		PET site leader
	Niimi	Yoshiki	730	Tokyo	Unit for Early and Exploratory Clinical Development, The University of Tokyo Hospital		Site PI	niimiy-crc-@h.u-tokuo.ac.jp
	Huey	Edward D.	941	Butler	Department of Psychiatry and Human Behavior, Alpert Medical School, Brown University		Site PI	EHuey@Butler.org
	Salloway	Stephen	941	Butler	Memory and Aging Program, Butler Hospital, Departments of Psychiatry and Human Behavior and Neurology, Alpert Medical School, Brown University			SSalloway@butler.org
	Devenney	Emma	950	Sydney	1 Neuroscience Research Australia, Sydney NSW 2031 Australia 2 School of Clinical Medicine, University of New South Wales, Sydney NSW 2052 Australia		Site PI	e.devenney@neura.edu.au
	Schofield	Peter R.	950	Sydney	1 Neuroscience Research Australia, Sydney NSW 2031 Australia 2 School of Biomedical Sciences, University of New South Wales, Sydney NSW 2052 Australia		Advisor	p.schofield@neura.edu.au
	Brooks	William S.	950	Sydney	1 Neuroscience Research Australia, Sydney NSW 2031 Australia; and 2 School of Clinical Medicine, University of New South Wales, Sydney NSW 2052 Australia		Clinician	w.brooks@neura.edu.au
	Bechara	Jacob A.	950	Sydney	Neuroscience Research Australia, Sydney NSW 2031 Australia		Site Coordinator	j.bechara@neura.edu.au
	Martins	Ralph	952	Perth	Edith Cowan University, Perth, Western Australia, Australia		Site PI	r.martins@ecu.edu.au
	Fox	Nick C.	953	UCL	1. Dementia Research Centre, UCL Queen Square Institute of Neurology, London, United Kingdom 2. UK Dementia Research Institute at UCL, London, United Kingdom		Site PI	n.fox@ucl.ac.uk
	Cash	David M.	953	UCL	1. Dementia Research Centre, UCL Queen Square Institute of Neurology, London, United Kingdom 2. UK Dementia Research Institute at UCL, London, United Kingdom		Imaging Lead	d.cash@ucl.ac.uk
	Ryan	Natalie S.	953	UCL	1. Dementia Research Centre, UCL Queen Square Institute of Neurology, London, United Kingdom 2. UK Dementia Research Institute at UCL, London, United Kingdom		Clinical Investigator/Sub-PI	natalie.ryan@ucl.ac.uk
	Jucker	Mathias	954	Tübingen	1.German Center for Neurodegenerative Diseases (DZNE), Tübingen, Germany 2.Hertie-Institute for Clinical Brain Research, University of Tübingen, Tübingen, Germany		Site PI/Coordinator of DIAN in Germany	Mathias.Jucker@uni-tuebingen.de
	Laske	Christoph	954	Tübingen	1.German Center for Neurodegenerative Diseases (DZNE), Tübingen, Germany 2.Hertie-Institute for Clinical Brain Research, University of Tübingen, Tübingen, Germany 3. Department of Psychiatry and Psychotherapy, University of Tübingen, Tübingen, Germany		Clinical Lead	christoph.laske@med.uni-tuebingen.de
	Timofejavaite	Reda	954	Tübingen	1. German Center for Neurodegenerative Diseases (DZNE), Tübingen, Germany 2. Hertie-Institute for Clinical Brain Research, University of Tübingen, Tübingen, Germany		Study Physician
	Kuder-Buletta	Elke	954	Tübingen	1. German Center for Neurodegenerative Diseases (DZNE), Tübingen, Germany 2. Hertie-Institute for Clinical Brain Research, University of Tübingen, Tübingen, Germany		Study Nurse/Study Coordinator	elke.kuder-buletta@dzne.de
	Graber-Sultan	Susanne	954	Tübingen	1. German Center for Neurodegenerative Diseases (DZNE), Tübingen, Germany 2. Hertie-Institute for Clinical Brain Research, University of Tübingen, Tübingen, Germany		Neuropsychologist	susanne.graeber-sultan@dzne.de
	la Fougère	Christian	954	Tübingen	1. German Center for Neurodegenerative Diseases (DZNE), Tübingen, Germany 2. Department of Nuclear Medicine and Clinical Molecular Imaging, University of Tübingen, Tübingen, Germany		Imaging
	Reischl	Gerald	954	Tübingen	1. German Center for Neurodegenerative Diseases (DZNE), Tübingen, Germany 2. Werner Siemens Imaging Center, Department of Preclinical Imaging and Radiopharmacy, University of Tübingen, Tübingen, Germany		Radiopharmacy
	Obermueller	Ulrike	954	Tubingen	1. German Center for Neurodegenerative Diseases (DZNE), Tübingen, Germany 2. Hertie-Institute for Clinical Brain Research, University of Tübingen, Tübingen, Germany		Research Assistance(biospecimen/biomarker)	ulrike.obermueller@klinikum.uni-tuebingen.de
	Levin	Johannes	955	Munich	1) German Center for Neurodegenerative Diseases, site Munich; 2) Department of Neurology, Ludwig-Maximilians-Universität München, Munich, Germany; 3) Munich Cluster for Systems Neurology (SyNergy), Munich, Germany		Site PI	Johannes.Levin@med.uni-muenchen.de
	Rödenbeck	Yvonne	955	Munich	1) German Center for Neurodegenerative Diseases, site Munich		Site Coordinator	Yvonne.Roedenbeck@dzne.de
	Vӧglein	Jonathan	955	Munich	1. Department of Neurology, LMU University Hospital, LMU Munich, Munich, Germany 2. German Center for Neurodegenerative Diseases (DZNE), Munich, Germany 3.Munich Cluster for Systems Neurology (SyNergy, Munich, Germany		Site PI	Jonathan.Voeglein@med.uni-muenchen.de
	Lee	Jae-Hong	957	Seoul	Asian Medical Center, Seoul, Republic of South Korea, Department of Neurology		Site PI	jhlee@amc.seoul.kr
	Roh	Jee Hoon	957	Seoul	1. Korea University Anam Hospital, Department of Neurology, Department of Physiology and Department of Biomedical Sciences 2.Korea University College of Medicine, Seoul, Republic of South Korea		Secondary Site PI	alzheimer@naver.com
	Rosa-Neto	Pedro	963	McGill	Translational Neuroimaging Laboratory, McGill University Research Centre for Studies in Aging, Department of Neurology and Neurosurgery, Psychiatry and Pharmacology and Therapeutics, McGill University, Montreal, Canada		Site PI	pedro.rosa@mcgill.ca
	Allegri	Ricardo F.	956/966	FLENI/Salta	Department of Cognitive Neurology, Instituto Neurológico Fleni, Buenos Aires, Argentina		Site PI	rallegri@fleni.org.ar
	Chrem Mendez	Patricio	956	FLENI	Department of Cognitive Neurology, Institute for Neurological Research Fleni, Buenos Aires, Argentina		Site Sub PI	pchremmendez@fleni.org.ar
	Surace	Ezequiel	956	FLENI	Department of Molecular Biology and Neuropathology, Institute for Neurological Research Fleni, Buenos Aires, Argentina			esurace@hotmail.com
	Vazquez	Silvia	956	FLENI	Center of Molecular Imaging,Institute for Neurological Research Fleni, Buenos Aires, Argentina
	Aguillon	David	968	Medellin	Grupo de Neurociencias de Antioquia (GNA), Facultad de Medicina, Universidad de Antioquia, Medellín, Colombia.		Site PI	david.aguillon@gna.org.co
	Leon	Yudy Milena	968	Medellin	Grupo de Neurociencias de Antioquia (GNA), Facultad de Medicina, Universidad de Antioquia, Medellín, Colombia.			yudy.leon@gna.org.co
	Ramirez	Laura	968	Medellin	Grupo de Neurociencias de Antioquia (GNA), Facultad de Medicina, Universidad de Antioquia, Medellín, Colombia.			laura.aguila@gmail.com
	Serna	Laura	968	Medellin	Grupo de Neurociencias de Antioquia (GNA), Facultad de Medicina, Universidad de Antioquia, Medellín, Colombia.
	Baena	Ana	968	Medellin	Grupo de Neurociencias de Antioquia (GNA), Facultad de Medicina, Universidad de Antioquia, Medellín, Colombia.
	Bocanegra	Yamile	968	Medellin	Grupo de Neurociencias de Antioquia (GNA), Facultad de Medicina, Universidad de Antioquia, Medellín, Colombia.
	Levey	Allan I.		Emory	Goizueta Alzheimer’s Disease Research Center, Department of Neurology, Emory University, Atlanta, GA 30329	Project 3 Leader		alevey@emory.edu
	Johnson	Erik C.B		Emory	Goizueta Alzheimer’s Disease Research Center, Emory University, Atlanta, GA 30329	Project 3		erik.johnson@emory.edu
	Seyfried	Nicholas T.		Emory	Goizueta Alzheimer’s Disease Research Center, Emory University, Atlanta, GA 30329	Project 3		nseyfri@emory.edu
	Ringman	John		University of Southern California	Department of Neurology, Keck School of Medicine of USC, Universty of Southern California			john.ringman@med.usc.edu
	Fagan	Anne M.		Washington University	Department of Neurology, Washington University in St. Louis			fagana@wustl.edu
	Mori	Hiroshi			Osaka Metropolitan University			mori@omu.ac.jp
	Masters	Colin		University of Melbourne	Florey Institute, The University of Melbourne			c.masters@unimelb.edu.au
	Noble	James M.		Columbia University	Taub Institute for Research on Alzheimer's Disease and the Aging Brain, G.H. Sergievsky Center, Department of Neurology, Columbia University Irving Medical Center			jn2054@columbia.edu
	Sanchez-Valle	Raquel	962	Barcelona	Alzheimer's disease and other cognitive disorders group. Neurology Service. Hospital Clínic de Barcelona. FRCB-IDIBAPS. University of Barcelona, Barcelona (Spain)			RSANCHEZ@clinic.cat
	Lopera	Francisco	968	Medellin	Grupo de Neurociencias de Antioquia (GNA), Facultad de Medicina, Universidad de Antioquia, Medellín, Colombia.			francisco.lopera@gna.org.co
